# Supplementary material for: Chemical Modification of Acrylonitrile-Divinylbenzene Polymer Supports with Aminophosphonate Groups and Their Antibacterial Activity Testing
Source: Molecules. 2024 Dec 23;29(24):6054. doi: 10.3390/molecules29246054 (PMC11677517; doi:10.3390/molecules29246054)
Supplement: Supplementary file 1 [file molecules-29-06054-s001.zip]

Archive with 1 entries (1 files):
- molecules-3376153-supplementary.pdf
